# Supplementary material for: Resolution of MALDI-TOF compared to whole genome sequencing for identification of Bacillus species isolated from cleanrooms at NASA Johnson Space Center
Source: Front Microbiol. 2025 Apr 9;16:1499516. doi: 10.3389/fmicb.2025.1499516 (PMC12017291; doi:10.3389/fmicb.2025.1499516)
Supplement: Supplementary file 4 [file Data_Sheet_4.csv]

aaiCode	spot
BTSa	A1
BTSa	A2
BTSa	H11
BTSa	H12
j1370ba1	D1
j1370ba1	D2
j1370ba1	D3
j1663tsa1	D11
j1663tsa1	D12
j1663tsa1	D9
j1735sda2	A10
j1735sda2	A11
j1735sda2	A12
j1780r2a1	B5
j1780r2a1	B7
j1780r2a1	B8
j1781tsa1	B1
j1781tsa1	B2
j1781tsa1	B3
j1813sda1	H1
j1813sda1	H2
j1813sda1	H4
j1943r2a1	A5
j1943r2a1	A7
j1943r2a1	A8
j2047tsa1	G1
j2047tsa1	G3
j2047tsa1	G5
j2090tsa1	F1
j2090tsa1	F2
j2090tsa1	F4
j2933tsa1	G10
j2933tsa1	G11
j2933tsa1	G9
j2941sda1	C10
j2941sda1	C12
j2941sda1	C9
j2987tsa1	E3
j2987tsa1	E7
j2987tsa1	E9
BTSa	A1
BTSa	A2
BTSa	A3
BTSa	A4
j1370ba1	A5
j1370ba1	A6
j1370ba1	A7
j1370ba1	A8
j1370ba1	A9
j1480ba3	B4
j1480ba3	B5
j1480ba3	B6
j1480ba3	B7
j1570r2a1	B10
j1570r2a1	B11
j1570r2a1	B12
j1570r2a1	B9
j1663tsa1	C1
j1663tsa1	C2
j1663tsa1	C4
j1663tsa1	C5
j1735sda2	C11
j1735sda2	C12
j1735sda2	D1
j1735sda2	D2
j1780r2a1	D4
j1780r2a1	D5
j1780r2a1	D6
j1780r2a1	D7
j1781tsa1	D11
j1781tsa1	D12
j1781tsa1	D9
j1781tsa1	E1
j1813sda1	E3
j1813sda1	E4
j1813sda1	E5
j1813sda1	E6
j1943r2a1	E11
j1943r2a1	E7
j1943r2a1	E8
j1943r2a1	E9
j2047tsa1	E12
j2047tsa1	F1
j2047tsa1	F2
j2047tsa1	F3
j2090tsa1	F5
j2090tsa1	F6
j2090tsa1	F8
j2090tsa1	F9
j2933tsa1	G4
j2933tsa1	G5
j2933tsa1	G6
j2933tsa1	G7
j2941sda1	G10
j2941sda1	G12
j2941sda1	G9
BTSh	A1
BTSh	A2
BTSh	H11
BTSh	H12
j1370ba1	H6
j1480ba3	H2
j1570r2a1	H4
j1735sda2	H9
j1780r2a1	H7
j1781tsa1	H3
j1943r2a1	H5
j2069sda1	H10
j2090tsa1	H8
BTSh	A1
BTSh	A2
j1370ba1	E11
j1370ba1	E12
j1480ba3	E1
j1480ba3	E2
j1480ba3	E3
j1570r2a1	E7
j1570r2a1	E8
j1663tsa1	C5
j1663tsa1	C6
j1735sda2	F5
j1735sda2	F6
j1780r2a1	F1
j1780r2a1	F2
j1781tsa1	E4
j1781tsa1	E5
j1781tsa1	E6
j1813sda1	C10
j1813sda1	C11
j1813sda1	C9
j2047tsa1	A10
j2047tsa1	A11
j2047tsa1	A9
j2069sda1	F7
j2069sda1	F8
