# Supplementary material for: Resolution of MALDI-TOF compared to whole genome sequencing for identification of Bacillus species isolated from cleanrooms at NASA Johnson Space Center
Source: Front Microbiol. 2025 Apr 9;16:1499516. doi: 10.3389/fmicb.2025.1499516 (PMC12017291; doi:10.3389/fmicb.2025.1499516)
Supplement: Supplementary file 7 [file Data_Sheet_7.csv]

Label 1	Label 2	AAI	CDS count 1	CDS count 2	Matched count	Proteome cov.	ID param.	Cov. param.
j1370ba1	j1370ba1	100	3685	3685	3678	0.9981	0.4	0.5
j1370ba1	j1480ba3	63.92091	3685	4114	1846	0.473394	0.4	0.5
j1370ba1	j1570r2a1	70.357123	3685	10618	2808	0.392645	0.4	0.5
j1370ba1	j1663tsa1	61.973847	3685	5692	1864	0.397569	0.4	0.5
j1370ba1	j1735sda2	94.488683	3685	4176	3380	0.859941	0.4	0.5
j1370ba1	j1780r2a1	63.638078	3685	4110	1925	0.493906	0.4	0.5
j1370ba1	j1781tsa1	56.854456	3685	6338	1481	0.29552	0.4	0.5
j1370ba1	j1813sda1	61.94168	3685	5641	1869	0.400815	0.4	0.5
j1370ba1	j1943r2a1	93.552963	3685	3757	3426	0.92072	0.4	0.5
j1370ba1	j2047tsa1	60.447395	3685	3769	1401	0.375906	0.4	0.5
j1370ba1	j2069sda1	62.527302	3685	5613	2042	0.439234	0.4	0.5
j1370ba1	j2090tsa1	62.007568	3685	5809	1863	0.392458	0.4	0.5
j1370ba1	j2933tsa1	63.602265	3685	5480	1943	0.424004	0.4	0.5
j1370ba1	j2941sda1	56.914554	3685	6051	1467	0.301356	0.4	0.5
j1370ba1	j2987tsa1	70.870713	3685	3868	2595	0.687144	0.4	0.5
j1480ba3	j1370ba1	63.92091	4114	3685	1846	0.473394	0.4	0.5
j1480ba3	j1480ba3	100	4114	4114	4015	0.975936	0.4	0.5
j1480ba3	j1570r2a1	64.711942	4114	10618	2240	0.3041	0.4	0.5
j1480ba3	j1663tsa1	63.910126	4114	5692	1901	0.387722	0.4	0.5
j1480ba3	j1735sda2	63.778374	4114	4176	1845	0.445115	0.4	0.5
j1480ba3	j1780r2a1	94.835154	4114	4110	3213	0.781372	0.4	0.5
j1480ba3	j1781tsa1	57.311461	4114	6338	1431	0.273823	0.4	0.5
j1480ba3	j1813sda1	63.7882	4114	5641	1911	0.391799	0.4	0.5
j1480ba3	j1943r2a1	63.789447	4114	3757	1862	0.473129	0.4	0.5
j1480ba3	j2047tsa1	60.999171	4114	3769	1508	0.382595	0.4	0.5
j1480ba3	j2069sda1	64.180305	4114	5613	2130	0.437956	0.4	0.5
j1480ba3	j2090tsa1	63.94089	4114	5809	1921	0.387181	0.4	0.5
j1480ba3	j2933tsa1	65.551806	4114	5480	2132	0.444444	0.4	0.5
j1480ba3	j2941sda1	57.30334	4114	6051	1407	0.276832	0.4	0.5
j1480ba3	j2987tsa1	64.196942	4114	3868	1864	0.467051	0.4	0.5
j1570r2a1	j1370ba1	70.357123	10618	3685	2808	0.392645	0.4	0.5
j1570r2a1	j1480ba3	64.711942	10618	4114	2240	0.3041	0.4	0.5
j1570r2a1	j1570r2a1	100	10618	10618	10517	0.990488	0.4	0.5
j1570r2a1	j1663tsa1	92.818132	10618	5692	4492	0.550828	0.4	0.5
j1570r2a1	j1735sda2	70.22517	10618	4176	2793	0.377586	0.4	0.5
j1570r2a1	j1780r2a1	64.319611	10618	4110	2366	0.321293	0.4	0.5
j1570r2a1	j1781tsa1	56.785826	10618	6338	1979	0.233428	0.4	0.5
j1570r2a1	j1813sda1	92.619786	10618	5641	4622	0.568547	0.4	0.5
j1570r2a1	j1943r2a1	70.296677	10618	3757	2799	0.389426	0.4	0.5
j1570r2a1	j2047tsa1	60.386684	10618	3769	1761	0.244804	0.4	0.5
j1570r2a1	j2069sda1	63.620322	10618	5613	2704	0.33319	0.4	0.5
j1570r2a1	j2090tsa1	98.443973	10618	5809	4928	0.599988	0.4	0.5
j1570r2a1	j2933tsa1	63.800059	10618	5480	2562	0.3183	0.4	0.5
j1570r2a1	j2941sda1	56.817186	10618	6051	1894	0.227248	0.4	0.5
j1570r2a1	j2987tsa1	80.482551	10618	3868	3218	0.444291	0.4	0.5
j1663tsa1	j1370ba1	61.973847	5692	3685	1864	0.397569	0.4	0.5
j1663tsa1	j1480ba3	63.910126	5692	4114	1901	0.387722	0.4	0.5
j1663tsa1	j1570r2a1	92.818132	5692	10618	4492	0.550828	0.4	0.5
j1663tsa1	j1663tsa1	100	5692	5692	5688	0.999297	0.4	0.5
j1663tsa1	j1735sda2	62.041891	5692	4176	1856	0.376165	0.4	0.5
j1663tsa1	j1780r2a1	63.456513	5692	4110	1996	0.407264	0.4	0.5
j1663tsa1	j1781tsa1	56.388589	5692	6338	1595	0.26517	0.4	0.5
j1663tsa1	j1813sda1	94.671184	5692	5641	4461	0.787258	0.4	0.5
j1663tsa1	j1943r2a1	61.979601	5692	3757	1853	0.392211	0.4	0.5
j1663tsa1	j2047tsa1	60.005816	5692	3769	1496	0.316246	0.4	0.5
j1663tsa1	j2069sda1	62.824042	5692	5613	2140	0.378594	0.4	0.5
j1663tsa1	j2090tsa1	93.178852	5692	5809	4452	0.774194	0.4	0.5
j1663tsa1	j2933tsa1	62.683969	5692	5480	2124	0.380236	0.4	0.5
j1663tsa1	j2941sda1	56.413361	5692	6051	1553	0.264498	0.4	0.5
j1663tsa1	j2987tsa1	62.43898	5692	3868	1883	0.393933	0.4	0.5
j1735sda2	j1370ba1	94.488683	4176	3685	3380	0.859941	0.4	0.5
j1735sda2	j1480ba3	63.778374	4176	4114	1845	0.445115	0.4	0.5
j1735sda2	j1570r2a1	70.22517	4176	10618	2793	0.377586	0.4	0.5
j1735sda2	j1663tsa1	62.041891	4176	5692	1856	0.376165	0.4	0.5
j1735sda2	j1735sda2	100	4176	4176	4119	0.986351	0.4	0.5
j1735sda2	j1780r2a1	63.510401	4176	4110	1918	0.46295	0.4	0.5
j1735sda2	j1781tsa1	56.693801	4176	6338	1468	0.279247	0.4	0.5
j1735sda2	j1813sda1	61.905013	4176	5641	1865	0.379953	0.4	0.5
j1735sda2	j1943r2a1	93.186034	4176	3757	3419	0.861969	0.4	0.5
j1735sda2	j2047tsa1	60.330775	4176	3769	1407	0.354185	0.4	0.5
j1735sda2	j2069sda1	62.410842	4176	5613	2020	0.412708	0.4	0.5
j1735sda2	j2090tsa1	62.031267	4176	5809	1855	0.371557	0.4	0.5
j1735sda2	j2933tsa1	63.401618	4176	5480	1947	0.403273	0.4	0.5
j1735sda2	j2941sda1	56.809103	4176	6051	1461	0.285714	0.4	0.5
j1735sda2	j2987tsa1	70.743413	4176	3868	2596	0.64545	0.4	0.5
j1780r2a1	j1370ba1	63.638078	4110	3685	1925	0.493906	0.4	0.5
j1780r2a1	j1480ba3	94.835154	4110	4114	3213	0.781372	0.4	0.5
j1780r2a1	j1570r2a1	64.319611	4110	10618	2366	0.321293	0.4	0.5
j1780r2a1	j1663tsa1	63.456513	4110	5692	1996	0.407264	0.4	0.5
j1780r2a1	j1735sda2	63.510401	4110	4176	1918	0.46295	0.4	0.5
j1780r2a1	j1780r2a1	100	4110	4110	4097	0.996837	0.4	0.5
j1780r2a1	j1781tsa1	57.097619	4110	6338	1533	0.293453	0.4	0.5
j1780r2a1	j1813sda1	63.523156	4110	5641	1993	0.408779	0.4	0.5
j1780r2a1	j1943r2a1	63.709072	4110	3757	1929	0.490403	0.4	0.5
j1780r2a1	j2047tsa1	60.875197	4110	3769	1524	0.386851	0.4	0.5
j1780r2a1	j2069sda1	63.874722	4110	5613	2249	0.462614	0.4	0.5
j1780r2a1	j2090tsa1	63.485682	4110	5809	2008	0.40488	0.4	0.5
j1780r2a1	j2933tsa1	64.845552	4110	5480	2203	0.459437	0.4	0.5
j1780r2a1	j2941sda1	57.128414	4110	6051	1501	0.295443	0.4	0.5
j1780r2a1	j2987tsa1	63.993255	4110	3868	1920	0.481324	0.4	0.5
j1781tsa1	j1370ba1	56.854456	6338	3685	1481	0.29552	0.4	0.5
j1781tsa1	j1480ba3	57.311461	6338	4114	1431	0.273823	0.4	0.5
j1781tsa1	j1570r2a1	56.785826	6338	10618	1979	0.233428	0.4	0.5
j1781tsa1	j1663tsa1	56.388589	6338	5692	1595	0.26517	0.4	0.5
j1781tsa1	j1735sda2	56.693801	6338	4176	1468	0.279247	0.4	0.5
j1781tsa1	j1780r2a1	57.097619	6338	4110	1533	0.293453	0.4	0.5
j1781tsa1	j1781tsa1	100	6338	6338	6319	0.997002	0.4	0.5
j1781tsa1	j1813sda1	56.268915	6338	5641	1594	0.266132	0.4	0.5
j1781tsa1	j1943r2a1	56.795948	6338	3757	1493	0.29579	0.4	0.5
j1781tsa1	j2047tsa1	56.128688	6338	3769	1166	0.230731	0.4	0.5
j1781tsa1	j2069sda1	57.279874	6338	5613	1667	0.278972	0.4	0.5
j1781tsa1	j2090tsa1	56.430673	6338	5809	1591	0.261958	0.4	0.5
j1781tsa1	j2933tsa1	56.572447	6338	5480	1655	0.280081	0.4	0.5
j1781tsa1	j2941sda1	85.407643	6338	6051	4645	0.749859	0.4	0.5
j1781tsa1	j2987tsa1	56.892647	6338	3868	1496	0.293161	0.4	0.5
j1813sda1	j1370ba1	61.94168	5641	3685	1869	0.400815	0.4	0.5
j1813sda1	j1480ba3	63.7882	5641	4114	1911	0.391799	0.4	0.5
j1813sda1	j1570r2a1	92.619786	5641	10618	4622	0.568547	0.4	0.5
j1813sda1	j1663tsa1	94.671184	5641	5692	4461	0.787258	0.4	0.5
j1813sda1	j1735sda2	61.905013	5641	4176	1865	0.379953	0.4	0.5
j1813sda1	j1780r2a1	63.523156	5641	4110	1993	0.408779	0.4	0.5
j1813sda1	j1781tsa1	56.268915	5641	6338	1594	0.266132	0.4	0.5
j1813sda1	j1813sda1	100	5641	5641	5633	0.998582	0.4	0.5
j1813sda1	j1943r2a1	61.967241	5641	3757	1856	0.394978	0.4	0.5
j1813sda1	j2047tsa1	59.994855	5641	3769	1516	0.32221	0.4	0.5
j1813sda1	j2069sda1	62.80928	5641	5613	2193	0.389728	0.4	0.5
j1813sda1	j2090tsa1	93.125083	5641	5809	4539	0.792838	0.4	0.5
j1813sda1	j2933tsa1	62.606432	5641	5480	2130	0.383059	0.4	0.5
j1813sda1	j2941sda1	56.426911	5641	6051	1557	0.266336	0.4	0.5
j1813sda1	j2987tsa1	62.406915	5641	3868	1909	0.401514	0.4	0.5
j1943r2a1	j1370ba1	93.552963	3757	3685	3426	0.92072	0.4	0.5
j1943r2a1	j1480ba3	63.789447	3757	4114	1862	0.473129	0.4	0.5
j1943r2a1	j1570r2a1	70.296677	3757	10618	2799	0.389426	0.4	0.5
j1943r2a1	j1663tsa1	61.979601	3757	5692	1853	0.392211	0.4	0.5
j1943r2a1	j1735sda2	93.186034	3757	4176	3419	0.861969	0.4	0.5
j1943r2a1	j1780r2a1	63.709072	3757	4110	1929	0.490403	0.4	0.5
j1943r2a1	j1781tsa1	56.795948	3757	6338	1493	0.29579	0.4	0.5
j1943r2a1	j1813sda1	61.967241	3757	5641	1856	0.394978	0.4	0.5
j1943r2a1	j1943r2a1	100	3757	3757	3746	0.997072	0.4	0.5
j1943r2a1	j2047tsa1	60.288987	3757	3769	1421	0.377624	0.4	0.5
j1943r2a1	j2069sda1	62.463833	3757	5613	2035	0.434365	0.4	0.5
j1943r2a1	j2090tsa1	62.002157	3757	5809	1854	0.387623	0.4	0.5
j1943r2a1	j2933tsa1	63.422154	3757	5480	1959	0.424164	0.4	0.5
j1943r2a1	j2941sda1	56.888023	3757	6051	1482	0.302202	0.4	0.5
j1943r2a1	j2987tsa1	70.799536	3757	3868	2586	0.678295	0.4	0.5
j2047tsa1	j1370ba1	60.447395	3769	3685	1401	0.375906	0.4	0.5
j2047tsa1	j1480ba3	60.999171	3769	4114	1508	0.382595	0.4	0.5
j2047tsa1	j1570r2a1	60.386684	3769	10618	1761	0.244804	0.4	0.5
j2047tsa1	j1663tsa1	60.005816	3769	5692	1496	0.316246	0.4	0.5
j2047tsa1	j1735sda2	60.330775	3769	4176	1407	0.354185	0.4	0.5
j2047tsa1	j1780r2a1	60.875197	3769	4110	1524	0.386851	0.4	0.5
j2047tsa1	j1781tsa1	56.128688	3769	6338	1166	0.230731	0.4	0.5
j2047tsa1	j1813sda1	59.994855	3769	5641	1516	0.32221	0.4	0.5
j2047tsa1	j1943r2a1	60.288987	3769	3757	1421	0.377624	0.4	0.5
j2047tsa1	j2047tsa1	100	3769	3769	3678	0.975856	0.4	0.5
j2047tsa1	j2069sda1	61.470829	3769	5613	1822	0.388403	0.4	0.5
j2047tsa1	j2090tsa1	60.056752	3769	5809	1518	0.316976	0.4	0.5
j2047tsa1	j2933tsa1	61.569775	3769	5480	1732	0.374527	0.4	0.5
j2047tsa1	j2941sda1	56.180913	3769	6051	1150	0.234216	0.4	0.5
j2047tsa1	j2987tsa1	60.172293	3769	3868	1422	0.372398	0.4	0.5
j2069sda1	j1370ba1	62.527302	5613	3685	2042	0.439234	0.4	0.5
j2069sda1	j1480ba3	64.180305	5613	4114	2130	0.437956	0.4	0.5
j2069sda1	j1570r2a1	63.620322	5613	10618	2704	0.33319	0.4	0.5
j2069sda1	j1663tsa1	62.824042	5613	5692	2140	0.378594	0.4	0.5
j2069sda1	j1735sda2	62.410842	5613	4176	2020	0.412708	0.4	0.5
j2069sda1	j1780r2a1	63.874722	5613	4110	2249	0.462614	0.4	0.5
j2069sda1	j1781tsa1	57.279874	5613	6338	1667	0.278972	0.4	0.5
j2069sda1	j1813sda1	62.80928	5613	5641	2193	0.389728	0.4	0.5
j2069sda1	j1943r2a1	62.463833	5613	3757	2035	0.434365	0.4	0.5
j2069sda1	j2047tsa1	61.470829	5613	3769	1822	0.388403	0.4	0.5
j2069sda1	j2069sda1	100	5613	5613	5535	0.986104	0.4	0.5
j2069sda1	j2090tsa1	62.763759	5613	5809	2195	0.384346	0.4	0.5
j2069sda1	j2933tsa1	65.972035	5613	5480	2546	0.459028	0.4	0.5
j2069sda1	j2941sda1	57.031776	5613	6051	1605	0.275206	0.4	0.5
j2069sda1	j2987tsa1	63.027334	5613	3868	2089	0.440671	0.4	0.5
j2090tsa1	j1370ba1	62.007568	5809	3685	1863	0.392458	0.4	0.5
j2090tsa1	j1480ba3	63.94089	5809	4114	1921	0.387181	0.4	0.5
j2090tsa1	j1570r2a1	98.443973	5809	10618	4928	0.599988	0.4	0.5
j2090tsa1	j1663tsa1	93.178852	5809	5692	4452	0.774194	0.4	0.5
j2090tsa1	j1735sda2	62.031267	5809	4176	1855	0.371557	0.4	0.5
j2090tsa1	j1780r2a1	63.485682	5809	4110	2008	0.40488	0.4	0.5
j2090tsa1	j1781tsa1	56.430673	5809	6338	1591	0.261958	0.4	0.5
j2090tsa1	j1813sda1	93.125083	5809	5641	4539	0.792838	0.4	0.5
j2090tsa1	j1943r2a1	62.002157	5809	3757	1854	0.387623	0.4	0.5
j2090tsa1	j2047tsa1	60.056752	5809	3769	1518	0.316976	0.4	0.5
j2090tsa1	j2069sda1	62.763759	5809	5613	2195	0.384346	0.4	0.5
j2090tsa1	j2090tsa1	100	5809	5809	5786	0.996041	0.4	0.5
j2090tsa1	j2933tsa1	62.752241	5809	5480	2120	0.375587	0.4	0.5
j2090tsa1	j2941sda1	56.553809	5809	6051	1562	0.263406	0.4	0.5
j2090tsa1	j2987tsa1	62.487108	5809	3868	1912	0.395164	0.4	0.5
j2933tsa1	j1370ba1	63.602265	5480	3685	1943	0.424004	0.4	0.5
j2933tsa1	j1480ba3	65.551806	5480	4114	2132	0.444444	0.4	0.5
j2933tsa1	j1570r2a1	63.800059	5480	10618	2562	0.3183	0.4	0.5
j2933tsa1	j1663tsa1	62.683969	5480	5692	2124	0.380236	0.4	0.5
j2933tsa1	j1735sda2	63.401618	5480	4176	1947	0.403273	0.4	0.5
j2933tsa1	j1780r2a1	64.845552	5480	4110	2203	0.459437	0.4	0.5
j2933tsa1	j1781tsa1	56.572447	5480	6338	1655	0.280081	0.4	0.5
j2933tsa1	j1813sda1	62.606432	5480	5641	2130	0.383059	0.4	0.5
j2933tsa1	j1943r2a1	63.422154	5480	3757	1959	0.424164	0.4	0.5
j2933tsa1	j2047tsa1	61.569775	5480	3769	1732	0.374527	0.4	0.5
j2933tsa1	j2069sda1	65.972035	5480	5613	2546	0.459028	0.4	0.5
j2933tsa1	j2090tsa1	62.752241	5480	5809	2120	0.375587	0.4	0.5
j2933tsa1	j2933tsa1	100	5480	5480	5442	0.993066	0.4	0.5
j2933tsa1	j2941sda1	56.719396	5480	6051	1606	0.278553	0.4	0.5
j2933tsa1	j2987tsa1	63.953548	5480	3868	1973	0.422122	0.4	0.5
j2941sda1	j1370ba1	56.914554	6051	3685	1467	0.301356	0.4	0.5
j2941sda1	j1480ba3	57.30334	6051	4114	1407	0.276832	0.4	0.5
j2941sda1	j1570r2a1	56.817186	6051	10618	1894	0.227248	0.4	0.5
j2941sda1	j1663tsa1	56.413361	6051	5692	1553	0.264498	0.4	0.5
j2941sda1	j1735sda2	56.809103	6051	4176	1461	0.285714	0.4	0.5
j2941sda1	j1780r2a1	57.128414	6051	4110	1501	0.295443	0.4	0.5
j2941sda1	j1781tsa1	85.407643	6051	6338	4645	0.749859	0.4	0.5
j2941sda1	j1813sda1	56.426911	6051	5641	1557	0.266336	0.4	0.5
j2941sda1	j1943r2a1	56.888023	6051	3757	1482	0.302202	0.4	0.5
j2941sda1	j2047tsa1	56.180913	6051	3769	1150	0.234216	0.4	0.5
j2941sda1	j2069sda1	57.031776	6051	5613	1605	0.275206	0.4	0.5
j2941sda1	j2090tsa1	56.553809	6051	5809	1562	0.263406	0.4	0.5
j2941sda1	j2933tsa1	56.719396	6051	5480	1606	0.278553	0.4	0.5
j2941sda1	j2941sda1	100	6051	6051	6018	0.994546	0.4	0.5
j2941sda1	j2987tsa1	57.016258	6051	3868	1467	0.295796	0.4	0.5
j2987tsa1	j1370ba1	70.870713	3868	3685	2595	0.687144	0.4	0.5
j2987tsa1	j1480ba3	64.196942	3868	4114	1864	0.467051	0.4	0.5
j2987tsa1	j1570r2a1	80.482551	3868	10618	3218	0.444291	0.4	0.5
j2987tsa1	j1663tsa1	62.43898	3868	5692	1883	0.393933	0.4	0.5
j2987tsa1	j1735sda2	70.743413	3868	4176	2596	0.64545	0.4	0.5
j2987tsa1	j1780r2a1	63.993255	3868	4110	1920	0.481324	0.4	0.5
j2987tsa1	j1781tsa1	56.892647	3868	6338	1496	0.293161	0.4	0.5
j2987tsa1	j1813sda1	62.406915	3868	5641	1909	0.401514	0.4	0.5
j2987tsa1	j1943r2a1	70.799536	3868	3757	2586	0.678295	0.4	0.5
j2987tsa1	j2047tsa1	60.172293	3868	3769	1422	0.372398	0.4	0.5
j2987tsa1	j2069sda1	63.027334	3868	5613	2089	0.440671	0.4	0.5
j2987tsa1	j2090tsa1	62.487108	3868	5809	1912	0.395164	0.4	0.5
j2987tsa1	j2933tsa1	63.953548	3868	5480	1973	0.422122	0.4	0.5
j2987tsa1	j2941sda1	57.016258	3868	6051	1467	0.295796	0.4	0.5
j2987tsa1	j2987tsa1	100	3868	3868	3840	0.992761	0.4	0.5
