# Supplementary material for: Resolution of MALDI-TOF compared to whole genome sequencing for identification of Bacillus species isolated from cleanrooms at NASA Johnson Space Center
Source: Front Microbiol. 2025 Apr 9;16:1499516. doi: 10.3389/fmicb.2025.1499516 (PMC12017291; doi:10.3389/fmicb.2025.1499516)
Supplement: Supplementary file 9 [file Data_Sheet_9.zip]

Archive with 1 entries (1 files):
- S07_spectraJSC.mzML
